# Supplementary material for: Left ventricular mass is underestimated in overweight children because of incorrect body size variable chosen for normalization
Source: PLoS One. 2019 May 29;14(5):e0217637. doi: 10.1371/journal.pone.0217637 (PMC6541472; doi:10.1371/journal.pone.0217637)
Supplement: S1 File — (CSV) [file pone.0217637.s001.csv]

age	weight	height	BMI	ao	rvd	la	pwd	ivs	lvd	lvm	zBMI	BSA	cLBM	subgroup	zHT	zBSA	zLBM
9	42,7	1,47	19,76	19	19	28	8	8	42	101,29	1,3446	1,32	28,84	OVER	0,4609	0,006	0,397
11	38,8	1,47	17,96	25	26	37	8	8	45	113,63	0,2437	1,25	29,1	NORM	1,059	1,0537	1,0115
9	29	1,37	15,45	19	16	30	7	7	45	95,66	-0,5766	1,04	22,44	NORM	1,0429	1,2388	1,1983
15	65,7	1,77	20,97	22	21	35	8	9	49	141,91	0,2251	1,79	50,64	NORM	-0,503	-0,8595	-0,7771
7	30,6	1,36	16,54	21	18	31	7	7	42	85,07	0,4909	1,07	22,34	NORM	0,5207	0,4632	0,591
17	92	1,92	24,96	26	24	32	12	12	58	297	0,9948	2,22	71,27	NORM	1,9708	1,1091	1,1832
16	61	1,83	18,21	32	24	37	9	9	52	168,99	-1,512	1,75	49,3	NORM	-0,155	0,4904	0,4371
17	60,5	1,66	21,96	30	28	35	9	9	47	142,71	-0,0581	1,67	46,62	NORM	0,524	-0,0921	-0,2945
18	70,4	1,77	22,47	32	29	35	10	10	48	170,19	-0,2138	1,86	55,55	NORM	0,4225	-0,1968	-0,2325
12	45,8	1,71	15,66	24	28	28	8	9	46	127,66	-1,2641	1,46	36,43	NORM	-0,5053	0,5585	0,4815
14	41,7	1,58	16,7	21	18	29	7	7	42	85,07	-1,487	1,34	32,94	NORM	-1,4341	-1,1452	-1,3642
10	49	1,5	21,78	19	15	32	8	8	44	109,44	1,6195	1,43	31,82	OVER	0,5978	-0,2197	0,3355
18	74,2	1,71	25,38	31	29	35	9	10	52	181,4	0,8274	1,89	55,23	NORM	1,3115	0,0238	0,1909
17	72,7	1,9	20,14	23	20	32	8	9	46	127,66	-0,8965	1,95	59,37	NORM	-2,0746	-2,2457	-2,201
9	33,2	1,39	17,18	22	19	26	7	7	46	99,33	0,3599	1,13	24,55	NORM	1,0631	0,9962	1,0311
12	34,4	1,46	16,14	21	19	30	7	8	43	96,78	-0,9706	1,17	27,05	NORM	0,3114	0,6082	0,4503
15	64,9	1,75	21,19	23	22	31	9	10	50	169,92	0,3108	1,77	49,68	NORM	0,598	0,3492	0,4275
13	63,9	1,76	20,63	22	17	29	8	9	52	156,93	0,7064	1,76	47,65	NORM	0,0969	-0,0764	0,1691
11	68	1,61	26,23	23	17	31	8	8	43	105,33	2,2479	1,76	40,87	OVER	-0,5923	-2,2912	-1,3791
10	35,3	1,48	16,12	27	23	31	9	9	39	105,33	-0,4018	1,2	27,31	NORM	0,5761	0,9539	0,882
10	34,2	1,46	16,04	20	14	30	7	7	41	81,68	-0,4421	1,17	26,48	NORM	-0,5856	-0,3391	-0,418
11	30,6	1,38	16,07	18	16	27	6	6	42	69,97	-0,6854	1,08	23,9	NORM	-0,7016	-0,6892	-0,8112
14	54	1,77	17,24	23	19	30	9	8	46	127,66	-1,1691	1,61	43,15	NORM	-1,0313	-0,3992	-0,5355
9	28,8	1,36	15,57	20	17	28	7	7	39	75,11	-0,5021	1,04	22,24	NORM	-0,1391	-0,0371	-0,0749
14	63,3	1,71	21,65	28	28	35	10	10	49	176,04	0,7726	1,73	46,81	NORM	1,154	0,8303	0,9943
13	46,3	1,61	17,86	32	27	33	8	9	48	137,08	-0,4264	1,43	36,06	NORM	0,7753	1,141	0,9724
16	79,2	1,86	22,89	25	24	33	11	11	54	234,82	0,6232	2,02	61,14	NORM	1,2713	0,8315	1,0598
10	43,3	1,46	20,31	21	17	32	7	6	44	83,81	1,2578	1,33	29,45	OVER	-0,4488	-1,1442	-0,8188
15	66,4	1,74	21,93	23	20	28	10	10	51	188,02	0,5829	1,79	50,04	NORM	1,2196	0,8862	1,0279
9	50,2	1,5	22,31	21	21	33	8	9	45	123,07	2,0181	1,45	30,95	OVER	1,2076	0,3629	1,1659
9	35,1	1,45	16,69	20	17	26	7	7	40	78,36	0,1232	1,18	26,38	NORM	-0,718	-0,6615	-0,6398
11	44,7	1,57	18,13	21	19	28	8	8	46	117,91	0,3173	1,39	33,51	NORM	0,3564	0,4866	0,4891
8	33,8	1,38	17,75	25	21	29	8	8	42	101,29	0,8678	1,14	24,02	NORM	1,2504	1,0617	1,2286
16	73,5	1,79	22,94	24	25	34	9	9	47	142,71	0,6392	1,91	55,89	NORM	-0,6503	-1,5089	-1,2847
8	27	1,3	15,98	17	17	28	8	8	40	93,46	-0,0622	0,98	20,39	NORM	1,5234	1,414	1,4344
10	32,2	1,35	17,67	19	16	24	7	7	39	75,11	0,3543	1,1	23,85	NORM	-0,0495	-0,3964	-0,3943
11	40,7	1,56	16,72	19	18	27	7	7	45	95,66	-0,327	1,32	31,55	NORM	-0,6441	-0,3108	-0,4138
17	68,5	1,81	20,91	34	32	40	10	10	55	213,18	-0,5181	1,85	54,73	NORM	1,2276	1,342	1,2773
5	19,2	1,14	14,77	19	14	25	6	6	36	53,79	-0,3273	0,78	14,4	NORM	0,033	-0,4197	-0,3363
11	45,7	1,53	19,52	28	24	35	9	9	45	132,82	0,8216	1,39	32,83	NORM	1,3362	1,1774	1,3072
13	49,3	1,68	17,47	22	18	29	8	8	46	117,91	-0,6241	1,5	38,81	NORM	-0,6414	-0,209	-0,3855
16	73,1	1,75	23,87	34	29	36	10	10	51	188,02	0,9429	1,89	54,24	NORM	1,1262	0,2363	0,5313
18	65,2	1,75	21,29	24	20	35	9	9	47	142,71	-0,7538	1,78	52,04	NORM	-0,2972	-0,7359	-0,8909
12	33,9	1,46	15,9	22	19	25	7	8	39	82,26	-1,1125	1,16	26,7	NORM	-0,5482	-0,2654	-0,418
16	79	1,8	24,38	29	22	35	9	8	47	132,32	1,0985	1,99	58,67	OVER	-1,1094	-2,2864	-1,957
14	48,3	1,645	17,85	25	19	31	9	8	48	137,08	-0,8309	1,48	38,05	NORM	0,4533	0,8703	0,6548
10	47,1	1,54	19,86	25	23	30	9	9	41	114,13	1,1288	1,42	32,69	OVER	0,4583	0,1219	0,4343
15	65,1	1,83	19,44	26	20	33	9	9	52	168,99	-0,4345	1,81	51,8	NORM	-0,155	0,0936	0,1503
11	59,7	1,62	22,75	20	15	29	8	8	46	117,91	1,6616	1,64	39,29	OVER	-0,0987	-1,0469	-0,4595
13	63,9	1,66	23,19	27	27	35	9	9,5	52	175,15	1,4686	1,72	44,19	OVER	1,5937	0,8722	1,2983
7	24,9	1,26	15,68	16	15	24	7	6	42	77,38	-0,0491	0,93	18,7	NORM	0,9014	0,7158	0,765
13	63,2	1,75	20,64	23	21	33	8	9	49	141,91	0,7091	1,75	47,05	NORM	-0,3255	-0,591	-0,3791
18	73,8	1,76	23,82	23	26	36	12	12	50	233,75	0,3155	1,9	56,96	NORM	2,1915	1,6204	1,5993
13	65,9	1,67	23,63	27	20	35	9	9	49	152,95	1,5796	1,75	45,16	OVER	0,7918	-0,1864	0,3148
10	34,2	1,42	16,96	20	19	28	6	7	43	80,56	0,0363	1,16	25,9	NORM	-0,3019	-0,3428	-0,3868
15	74	1,77	23,62	31	28	35	10	10	51	188,02	1,1285	1,91	54,22	OVER	0,94	0,1001	0,5334
16	61,4	1,79	19,16	30	23	33	9	9	49	152,95	-0,9755	1,74	49,21	NORM	-0,3028	-0,0719	-0,1701
9	24,3	1,28	14,83	24	21	29	7	7	39	75,11	-0,9885	0,92	18,96	NORM	0,5722	0,5928	0,5608
14	49,6	1,73	16,57	24	18	30	8	8	49	131,2	-1,5693	1,53	39,51	NORM	-0,5446	0,2923	0,159
9	30,7	1,38	16,12	21	16	27	6	6	39	61,61	-0,1808	1,08	23,42	NORM	-1,3992	-1,4674	-1,4599
15	58,7	1,815	17,82	24	21	35	8	7	49	120,82	-1,2826	1,7	47,2	NORM	-1,6731	-1,2582	-1,3571
9	26,2	1,29	15,74	19	16	25	7	7	39	75,11	-0,3974	0,96	20,16	NORM	0,4843	0,3701	0,3318
17	68	1,82	20,53	31	29	37	10	10	48	170,19	-0,7002	1,85	54,63	NORM	-0,0301	-0,1082	-0,128
14	49	1,61	18,9	23	20	33	9	9	48	147,78	-0,309	1,47	37,94	NORM	1,167	1,3349	1,1345
12	52,5	1,74	17,34	25	20	34	9	8	50	146,83	-0,3224	1,58	41,17	NORM	-0,0621	0,6648	0,6059
15	54,6	1,76	17,63	27	28	33	9	10	49	164,32	-1,3959	1,62	43,67	NORM	0,3331	1,1147	0,9613
10	26,2	1,34	14,59	18	15	24	6	6	36	53,79	-1,3992	0,98	20,56	NORM	-1,798	-1,6831	-1,6505
15	55,1	1,7	19,07	25	23	38	9	9	48	147,78	-0,6147	1,61	43,37	NORM	0,3362	0,5386	0,3364
15	60,8	1,8	18,77	30	25	32	9	9	47	142,71	-0,7659	1,73	48,54	NORM	-0,737	-0,456	-0,5154
14	46	1,64	17,1	24	23	30	8	7	44	100,6	-1,2467	1,44	36,43	NORM	-1,0967	-0,7269	-0,9599
9	34,1	1,36	18,44	20	18	26	6	7	43	80,56	0,8873	1,14	24,11	NORM	0,2338	-0,2152	-0,0472
15	68,8	1,86	19,89	22	17	35	9	10	51	175,61	-0,2292	1,87	54,67	NORM	-0,2272	-0,0902	0,0572
15	67,5	1,84	19,94	32	24	38	10	10	52	194,16	-0,2066	1,85	53,44	NORM	0,4619	0,7266	0,8306
9	32,2	1,37	17,16	20	19	28	8	8	45	113,63	0,3472	1,1	23,83	NORM	1,9181	1,835	1,8664
13	47,4	1,61	18,29	22	20	29	8	7	49	120,82	-0,2254	1,45	36,64	NORM	0,1192	0,2774	0,1127
13	40,6	1,56	16,68	21	18	27	6	7	42	77,38	-1,0512	1,32	32,01	NORM	-1,755	-1,5487	-1,7667
17	70,8	1,82	21,37	22	20	34	9	9	50	158,21	-0,3064	1,89	56,35	NORM	-0,3976	-0,7915	-0,7507
11	38,7	1,54	16,32	28	23	31	8	8	36	78,77	-0,5438	1,28	30,2	NORM	-1,4872	-1,2015	-1,3266
12	34,4	1,465	16,03	22	16	28	7	6	44	83,81	-1,0364	1,17	27,08	NORM	-0,4934	-0,2215	-0,3796
14	74	1,77	23,62	26	19	32	10	10	49	176,04	1,3697	1,91	52,97	OVER	0,597	-0,3072	0,2693
14	57,7	1,76	18,63	25	21	30	8	8	50	135,8	-0,439	1,67	45,48	NORM	-0,6363	-0,3664	-0,4582
12	35,8	1,51	15,7	19	15	26	8	8	43	105,33	-1,2396	1,21	28,25	NORM	0,3084	0,85	0,7223
10	40,2	1,45	19,12	21	15	26	7	7	44	92,06	0,8977	1,27	28,47	NORM	0,1374	-0,2578	-0,0887
13	51,6	1,65	18,95	23	19	27	8	8	49	131,2	0,0686	1,53	39,47	NORM	0,1804	0,269	0,1651
9	27,9	1,39	14,44	20	19	25	7	7	44	92,06	-1,2748	1,03	21,79	NORM	0,669	1,1177	1,1123
16	64,7	1,77	20,65	29	29	35	11	11	51	213,9	-0,2527	1,78	50,89	NORM	1,621	1,8487	1,7719
9	33,2	1,44	16,01	22	17	28	7	7	42	85,07	-0,2425	1,14	25,41	NORM	-0,1908	0,0419	0,0161
14	57,5	1,61	22,18	23	19	34	8	8	48	126,69	0,947	1,61	41,48	NORM	0,3656	-0,407	-0,3482
12	36	1,47	16,66	19	17	25	7	6	40	71,22	-0,674	1,21	28,14	NORM	-1,4095	-1,3691	-1,5423
16	70,2	1,78	22,16	25	23	31	9	9	55	185,84	0,3591	1,86	54,01	NORM	0,7864	0,345	0,4848
15	58,6	1,72	19,81	23	22	32	9	9	48	147,78	-0,2645	1,67	45,75	NORM	0,1528	0,1528	0,0271
8	30,4	1,29	18,27	19	15	24	6	5	37	50,47	1,105	1,04	21,13	OVER	-1,7054	-2,5185	-2,1647
11	29,6	1,36	16	25	24	31	8	9	44	118,58	-0,723	1,05	23,13	NORM	2,213	2,2794	2,193
8	32,2	1,41	16,2	19	12	25	7	7	38	71,93	0,0648	1,12	24,17	NORM	-0,8212	-0,7654	-0,7064
9	33,1	1,39	17,13	10	24	23	8	9	40	101,43	0,3358	1,13	24,52	NORM	1,171	1,1197	1,1502
10	32,5	1,43	15,89	24	24	29	8	8	38	85,96	-0,5293	1,13	25,23	NORM	-0,0467	0,1947	0,1088
8	34,4	1,35	18,88	23	15	19	6	6	42	69,97	1,3648	1,14	23,33	OVER	-0,4312	-1,0565	-0,6965
9	29,4	1,42	14,58	19	18	25	8	8	42	101,29	-1,1698	1,07	22,96	NORM	0,9024	1,4226	1,4098
9	31	1,38	16,28	19	17	27	7	7	39	75,11	-0,0943	1,08	23,55	NORM	-0,3186	-0,3202	-0,3344
7	31,7	1,34	17,65	25	23	33	7	7	40	78,36	1,1504	1,09	22,11	OVER	0,2652	-0,079	0,1843
12	43	1,57	17,44	24	21	29	8	8	40	93,46	-0,2717	1,36	33,28	NORM	-0,8548	-0,7065	-0,8591
12	37,1	1,45	17,65	26	24	30	7	8	45	104,5	-0,1764	1,22	28,46	NORM	0,8004	0,7843	0,6416
17	75,5	1,83	22,54	27	20	35	9	8	52	156,93	0,1772	1,96	59,26	NORM	-0,5252	-1,2435	-1,1116
16	66,9	1,76	21,6	28	26	32	9	9	54	180,13	0,144	1,81	51,79	NORM	0,809	0,5067	0,5497
11	51,8	1,63	19,5	23	23	33	8	8	45	113,63	0,8131	1,53	37,51	NORM	-0,3804	-0,5616	-0,4021
9	32,7	1,45	15,55	23	26	32	8	8	40	93,46	-0,5132	1,14	25,27	NORM	0,2171	0,6078	0,5693
12	35,2	1,46	16,51	24	20	28	7	8	37	75,44	-0,7547	1,19	27,56	NORM	-1,0107	-0,9165	-1,0882
11	40,6	1,54	17,12	21	17	30	8	8	46	117,91	-0,1306	1,31	31,18	NORM	0,6277	0,9551	0,8785
16	82	1,79	25,59	25	24	32	9	9	54	180,13	1,4352	2,03	59,46	OVER	0,5324	-0,882	-0,3541
16	69,2	1,76	22,34	31	23	36	9	9	48	147,78	0,4269	1,84	52,9	NORM	-0,2093	-0,9016	-0,7763
14	55,6	1,7	19,24	23	25	31	10	9	49	164,32	-0,1572	1,61	43,14	NORM	0,8871	1,1551	1,0344
18	70,8	1,875	20,14	33	30	36	9	10	51	175,61	-1,3666	1,91	58,15	NORM	-0,3585	-0,3108	-0,3481
17	83,5	1,84	24,66	30	29	35	10	11	54	220,59	0,9062	2,07	63,57	NORM	1,1277	0,0787	0,34
16	69,1	1,75	22,56	28	24	35	10	11	48	181,91	0,5076	1,83	52,52	NORM	0,9531	0,3908	0,5258
14	53,5	1,71	18,3	24	23	32	8	8	46	117,91	-0,6009	1,58	42,15	NORM	-0,9076	-0,6863	-0,8803
15	78,5	1,79	24,5	29	29	33	12	12	46	204,99	1,3773	1,98	56,78	OVER	1,2078	0,1934	0,7652
9	32,2	1,37	17,16	20	19	28	8	8	45	113,63	0,3472	1,1	23,83	NORM	1,9181	1,835	1,8664
14	61,5	1,84	18,17	29	27	33	9	9	48	147,78	-0,6669	1,76	49,19	NORM	-0,9068	-0,4066	-0,3766
18	78,5	1,83	23,44	26	21	33	12	12	47	212	0,1738	2	61,83	NORM	1,0117	0,2963	0,3236
9	36,6	1,46	17,17	24	24	28	9	9	42	118,67	0,3538	1,21	27,12	NORM	1,3704	1,5236	1,5748
10	39,5	1,39	20,44	20	16	30	7	7	41	81,68	1,2933	1,24	26,66	OVER	0,0396	-0,7604	-0,4506
16	78,2	1,81	23,87	27	24	33	8	9	50	146,83	0,943	1,99	58,74	NORM	-0,682	-1,7469	-1,4178
11	34,4	1,47	15,92	19	15	27	6	6	45	78,86	-0,7727	1,18	26,95	NORM	-0,862	-0,5854	-0,7102
7	27,7	1,32	15,9	17	15	24	6	6	39	61,61	0,0875	1	20,67	NORM	-0,8552	-0,9938	-0,8766
10	36,3	1,52	15,71	24	23	31	7	8	38	78,81	-0,6374	1,23	28,31	NORM	-1,3084	-0,8967	-0,9706
10	30,3	1,37	16,14	19	12	26	6	6	40	64,34	-0,3862	1,07	23,39	NORM	-1,07	-1,1367	-1,1981
12	72,2	1,66	26,2	29	27	36	9	9	49	152,95	2,2056	1,84	45,27	OVER	0,8845	-0,6993	0,3008
17	62,1	1,825	18,65	28	21	33	8	8	50	135,8	-1,746	1,76	50,4	NORM	-1,1925	-0,922	-1,0115
12	39,2	1,52	16,97	28	23	33	9	9	43	123,3	-0,5107	1,28	30,54	NORM	1,0395	1,3854	1,2424
7	29,3	1,3	17,34	20	19	26	6	6	41	67,12	0,9661	1,03	20,71	NORM	-0,2052	-0,6336	-0,3983
18	72,1	1,79	22,5	23	20	34	8	8	46	117,91	-0,2005	1,89	57,07	NORM	-1,5878	-2,3765	-2,4021
16	67	1,85	19,58	27	19	32	9	9	48	147,78	-0,7613	1,84	53,96	NORM	-0,991	-0,9275	-0,8878
8	34,8	1,4	17,76	23	18	27	8	7	43	96,78	0,871	1,16	24,73	NORM	0,8415	0,6765	0,8582
9	43,2	1,5	19,2	23	19	30	8	7	44	100,6	1,1619	1,34	29,84	OVER	0,1577	-0,1478	0,1835
17	64,5	1,75	21,06	28	25	39	9	8	52	156,93	-0,4475	1,77	50,98	NORM	0,1878	-0,1069	-0,2109
13	71,9	1,81	21,95	29	28	33	9	10	50	169,92	1,1258	1,9	52,45	OVER	0,0513	-0,442	0,1104
16	65,2	1,83	19,47	26	21	33	8	9	50	146,83	-0,8158	1,81	52,41	NORM	-0,8535	-0,76	-0,7625
14	63	1,73	21,05	25	23	34	9	9	53	174,52	0,5652	1,74	47,33	NORM	0,9222	0,7513	0,8758
12	43,2	1,5	19,2	26	23	29	8	8	42	101,29	0,4724	1,34	31,93	NORM	0,1935	-0,1078	-0,1418
15	60,1	1,75	19,62	28	26	39	11,2	11,3	47	193,52	-0,3481	1,7	47,21	NORM	1,2782	1,6641	1,557
7	24,1	1,2	16,74	24	18	27	7	7	34	59,91	0,6079	0,9	17,47	NORM	0,0783	-0,5065	-0,3665
9	23,5	1,28	14,34	18	14	23	7	7	39	75,11	-1,3492	0,91	18,36	NORM	0,5722	0,6795	0,6734
10	34,8	1,55	14,48	22	19	30	8	8	42	101,29	-1,481	1,21	27,33	NORM	-0,2551	0,6632	0,6588
15	58	1,87	16,59	24	17	29	8	8	43	105,33	-2,0632	1,71	46,61	NORM	-2,7208	-2,0583	-2,0893
11	58,8	1,53	25,12	21	20	32	8	8	45	113,63	2,0862	1,59	35,88	OVER	0,5253	-0,9646	-0,1319
14	57,1	1,67	20,47	29	27	34	9	9	50	158,21	0,3519	1,62	43,11	NORM	0,968	0,8413	0,7991
14	82	1,87	23,45	29	28	33	9	9	53	174,52	1,3226	2,06	60,17	OVER	-0,346	-1,2577	-0,6205
7	27,1	1,3	16,04	18	15	25	6	6	41	67,12	0,1748	0,99	20,13	NORM	-0,2052	-0,3797	-0,2793
13	87,8	1,9	24,32	26	22	40	8	9	53	162,11	1,7442	2,16	62,23	OVER	-0,9615	-2,0786	-1,2533
7	28,4	1,35	15,58	20	16	27	7	7	38	71,93	-0,1144	1,03	21,38	NORM	-0,2817	-0,2205	-0,1465
9	56,5	1,47	26,15	24	17	32	8	8	46	117,91	2,7006	1,54	30,29	OVER	1,2498	-0,3975	1,0262
9	25,5	1,33	14,42	23	18	27	7	8	37	75,44	-1,2935	0,96	19,92	NORM	0,1527	0,407	0,4026
10	57,5	1,51	25,22	30	22	34	9	9	43	123,3	2,2305	1,57	33,67	OVER	1,1285	-0,3222	0,7288
9	27	1,34	15,04	19	19	26	6	7	39	68,23	-0,8467	1	21,02	NORM	-0,4772	-0,344	-0,3685
11	53,4	1,56	21,94	30	22	33	9	9	48	147,78	1,4856	1,53	35,72	OVER	1,6212	1,0305	1,482
8	26,6	1,33	15,04	21	13	30	7	7	44	92,06	-0,6477	0,98	20,51	NORM	1,1915	1,3331	1,3365
11	39,3	1,54	16,57	21	15	31	8	7	44	100,6	-0,4069	1,29	30,53	NORM	-0,2009	0,1693	0,0631
17	63	1,74	20,81	27	26	29	9	10	49	164,32	-0,5654	1,74	49,88	NORM	0,5166	0,3431	0,1954
14	69,4	1,84	20,5	29	24	32	9	9	46	137,72	0,3613	1,88	53,58	NORM	-1,2488	-1,4942	-1,252
14	76,8	1,94	20,41	26	21	36	10	10	57	226,35	0,3258	2,02	60,45	NORM	0,3399	0,5779	0,9164
11	38,4	1,47	17,77	21	19	27	6	7	48	97,44	0,1653	1,25	28,94	NORM	0,2577	0,2152	0,1556
11	39,5	1,45	18,79	20	17	27	8	8	39	89,67	0,5682	1,26	28,9	NORM	-0,0012	-0,3395	-0,319
16	62,3	1,72	21,06	25	21	37	10	9	52	181,4	-0,0767	1,72	48,37	NORM	1,2181	1,0956	0,9969
18	73,1	1,83	21,83	23	21	34	10	9	53	187,28	-0,4977	1,92	58,77	NORM	0,3675	-0,0063	-0,0411
10	35,6	1,51	15,61	18	19	26	8	8	42	101,29	-0,6975	1,21	27,8	NORM	0,1041	0,6504	0,578
15	53,5	1,75	17,47	25	19	31	8	7	47	112,51	-1,4906	1,6	42,76	NORM	-1,4852	-1,0451	-1,2453
13	63	1,72	21,3	29	28	33	9,5	10	52	187,73	0,9264	1,73	46	NORM	1,3987	1,2549	1,5113
17	72,4	1,81	22,1	27	21	39	11	11	52	220,76	0,001	1,91	56,97	NORM	1,4131	1,2036	1,2188
9	28,1	1,34	15,65	18	15	27	6	6	39	61,61	-0,4543	1,02	21,66	NORM	-1,0371	-1,0795	-1,0881
12	32,2	1,43	15,75	19	16	27	7	7	40	78,36	-1,2107	1,12	25,37	NORM	-0,5394	-0,3019	-0,4457
14	67,3	1,81	20,54	23	21	30	7	8	51	129,43	0,3781	1,83	51,67	NORM	-1,3008	-1,5951	-1,416
10	45,4	1,57	18,42	22	36	30	8	9	34	78,26	0,6516	1,4	33,1	NORM	-1,7823	-1,9852	-1,8957
16	59	1,78	18,62	23	20	31	10	9	50	169,92	-1,2738	1,7	47,37	NORM	0,3228	0,8441	0,7007
12	38,8	1,56	15,94	20	17	29	7	7	41	81,68	-1,088	1,28	30,63	NORM	-1,4713	-1,037	-1,1887
18	86,2	1,76	27,83	28	25	35	10	10	55	213,18	1,4802	2,07	62,19	OVER	1,6972	-0,1314	0,3108
7	32,6	1,29	19,59	17	15	24	6	6	36	53,79	2,2124	1,08	20,76	OVER	-1,3406	-2,3589	-1,6961
11	34,6	1,49	15,58	21	18	26	6	6	42	69,97	-0,9782	1,19	27,21	NORM	-1,6806	-1,3582	-1,4682
11	50	1,49	22,52	19	19	24	7	6	41	74,27	1,6139	1,45	32,67	OVER	-1,3606	-2,538	-2,1353
13	55,4	1,66	20,1	23	20	30	9	9	45	132,82	0,5207	1,59	41,32	NORM	0,1521	-0,0475	-0,0361
16	73,3	1,73	24,49	23	22	34	9	8	47	132,32	1,1304	1,88	53,54	OVER	-0,5016	-1,7553	-1,4725
11	35,1	1,53	14,99	19	13	27	6	6	41	67,12	-1,3749	1,21	27,67	NORM	-2,2488	-1,7433	-1,807
11	40,5	1,54	17,08	24	23	30	8	8	41	97,34	-0,151	1,31	31,14	NORM	-0,3737	-0,1478	-0,2373
10	28,1	1,33	15,89	26	18	29	7	8	39	82,26	-0,5337	1,01	21,8	NORM	0,6089	0,5932	0,5091
10	35,7	1,49	16,08	21	16	29	8	7	45	104,5	-0,4217	1,21	27,64	NORM	0,4458	0,8515	0,7805
9	42,5	1,47	19,67	21	20	27	8	7	45	104,5	1,3154	1,32	28,81	OVER	0,6236	0,2075	0,5818
8	25,3	1,29	15,2	18	18	26	6	6	35	51,31	-0,5388	0,95	19,46	NORM	-1,6106	-1,7748	-1,6891
6	25,4	1,29	15,26	18	15	23	6	6	40	64,34	-0,1455	0,95	19,04	NORM	-0,3452	-0,4066	-0,2921
9	30,8	1,34	17,15	20	15	28	6	7	42	77,38	0,3458	1,07	22,78	NORM	0,1985	-0,0532	-0,016
6	35,6	1,4	18,16	18	19	25	8	7	40	85,78	1,9954	1,18	23,72	OVER	0,2094	-0,0905	0,3782
16	65,2	1,73	21,78	25	19	31	9	9	48	147,78	0,2177	1,77	50,08	NORM	0,0616	-0,4818	-0,4758
8	33,8	1,45	16,08	24	19	29	7	6	44	83,81	-0,0042	1,16	25,48	NORM	-0,3595	-0,1278	-0,0817
17	67	1,82	20,23	26	20	38	9	9	52	168,99	-0,8511	1,83	53,98	NORM	-0,0661	-0,0596	-0,0964
10	39,1	1,41	19,67	18	17	24	6	5	37	50,47	1,0711	1,24	27,13	OVER	-2,7852	-3,6981	-3,4587
8	25,4	1,34	14,15	18	16	28	6	6	38	58,95	-1,2792	0,96	19,7	NORM	-1,283	-1,013	-0,9256
13	48,3	1,64	17,96	25	27	38	9	9	48	147,78	-0,3799	1,47	37,64	NORM	0,8906	1,3385	1,1818
8	44,2	1,43	21,61	22	18	32	8	8	42	101,29	2,3491	1,33	26,79	OVER	0,8146	-0,0546	0,7518
6	19,7	1,17	14,39	20	14	24	6	6	36	53,79	-0,7577	0,8	15,04	NORM	-0,2389	-0,5331	-0,4645
15	58,9	1,75	19,23	22	21	33	9	9	50	158,21	-0,5331	1,68	46,51	NORM	0,2293	0,4739	0,3566
15	79,8	1,76	25,76	32	29	34	11,5	11,5	53	241,96	1,699	1,99	55,97	OVER	2,3785	1,2948	1,9663
9	33,4	1,44	16,11	20	14	28	7	8	48	116,63	-0,1882	1,15	25,5	NORM	1,4547	1,7571	1,7367
10	32,1	1,44	15,48	21	14	28	7	7	40	78,36	-0,7809	1,12	25,08	NORM	-0,6287	-0,3092	-0,3899
8	23,9	1,28	14,59	23	23	28	7	7	39	75,11	-0,9564	0,92	18,53	NORM	0,5722	0,6361	0,6417
14	58,6	1,76	18,92	25	22	35	9	9	52	168,99	-0,3024	1,68	45,99	NORM	0,4776	0,8967	0,8368
12	35,8	1,51	15,7	18	17	24	6	7	40	71,22	-1,2396	1,21	28,25	NORM	-1,7603	-1,4257	-1,563
13	46,7	1,64	17,36	23	18	27	7	8	42	93,04	-0,6782	1,45	36,72	NORM	-1,4965	-1,253	-1,4798
10	43,3	1,52	18,74	29	23	31	8	9	42	109,83	0,7684	1,35	31,15	NORM	0,4378	0,314	0,4699
17	79,8	1,88	22,58	28	23	34	10	9	53	187,28	0,1901	2,04	63,26	NORM	-0,0815	-0,7167	-0,5811
12	54,5	1,61	21,03	31	23	34	9	9	47	142,71	1,0751	1,56	38,62	OVER	0,9849	0,5929	0,8139
13	68,9	1,77	21,99	29	24	35	10	9	53	187,28	1,1392	1,84	49,86	OVER	0,9194	0,5431	1,0238
12	50,6	1,61	19,52	24	22	30	8	8	43	105,33	0,5893	1,5	37,36	NORM	-0,5923	-0,8465	-0,8365
16	84,9	1,84	25,08	32	28	39	11	11	53	227,73	1,2966	2,09	62,9	OVER	1,2965	0,1622	0,626
11	54,9	1,6	21,45	20	16	30	7	7	49	110,76	1,367	1,56	37,42	OVER	-0,2414	-0,9331	-0,5428
11	35,7	1,45	16,98	23	23	32	8	8	43	105,33	-0,1984	1,19	27,43	NORM	0,8414	0,9674	0,8619
16	78,5	1,86	22,69	31	31	34	12	12,5	49	233,07	0,5527	2,01	60,8	NORM	1,2317	0,8465	1,0586
15	60,4	1,73	20,18	24	22	32	8	9	48	137,08	-0,1	1,7	46,93	NORM	-0,3225	-0,4933	-0,5756
10	32,5	1,35	17,83	25	22	32	8,5	8,5	41	105,59	0,4228	1,1	23,95	NORM	1,7172	1,4571	1,4608
11	30	1,33	16,96	19	15	24	6	6	40	64,34	-0,2083	1,05	23,02	NORM	-0,7076	-1,0245	-1,1204
15	61,8	1,73	20,65	29	26	34	9	9	47	142,71	0,0961	1,72	47,64	NORM	-0,1173	-0,3827	-0,4136
12	52,2	1,64	19,41	26	18	30	9	9	51	163,55	0,5488	1,54	38,75	NORM	1,42	1,5917	1,6377
10	40,5	1,63	15,24	26	22	32	8	9	41	105,59	-0,9349	1,34	31,87	NORM	-0,7589	0,1496	0,116
18	83	1,79	25,9	27	23	34	12	12	60	314,02	0,9828	2,04	62,34	NORM	3,5363	2,9281	2,91
15	69,3	1,8	21,39	24	20	28	8	8	47	122,26	0,3855	1,86	53,27	NORM	-1,4944	-2,0234	-1,8835
17	76,6	1,87	21,91	36	24	38	10	10	50	181,98	-0,0789	1,99	61,13	NORM	-0,1371	-0,5924	-0,4938
8	23,6	1,24	15,35	19	16	22	7	7	38	71,93	-0,4455	0,9	18,11	NORM	0,6956	0,5012	0,4941
10	40,3	1,51	17,67	30	22	30	8	8	43	105,33	0,3571	1,29	29,98	NORM	0,3084	0,3918	0,4273
7	32,6	1,32	18,71	19	13	26	6	5	41	60,24	1,7422	1,09	21,67	OVER	-0,9797	-1,7063	-1,2207
15	84,2	1,82	25,42	27	24	34	10	11	54	220,59	1,6155	2,07	60,31	OVER	1,315	0,0766	0,7715
10	31	1,41	15,59	24	18	28	8	7	38	78,81	-0,7103	1,09	24,17	NORM	-0,3298	-0,0985	-0,1832
15	74,8	1,79	23,35	23	19	31	9	8	51	151,84	1,046	1,93	55,32	OVER	-0,3394	-1,2742	-0,8751
14	51,7	1,67	18,54	25	23	29	8	9	47	132,32	-0,4821	1,54	40,46	NORM	0,0411	0,2654	0,0683
12	45,9	1,48	20,96	18	16	26	6	6	43	72,87	1,0545	1,38	32,24	OVER	-1,374	-2,2607	-2,1724
7	35,3	1,42	17,51	19	18	27	8	7	46	108,46	1,0648	1,18	24,82	OVER	1,2555	1,2217	1,4601
10	28,1	1,37	14,97	26	16	16	7	7	40	78,36	-1,1208	1,03	22,04	NORM	-0,0024	0,2613	0,1982
10	47,8	1,44	23,05	19	23	30	8	8	44	109,44	1,8785	1,39	29,65	OVER	1,1275	0,0323	0,7043
10	44	1,54	18,55	21	17	29	7	8	45	104,5	0,701	1,37	31,89	NORM	-0,0023	-0,0904	0,0508
14	55,6	1,72	18,79	24	23	34	10	10	52	194,16	-0,36	1,62	43,54	NORM	1,5765	2,1961	2,0491
6	18,5	1,14	14,24	21	18	23	7	8	33	62,71	-0,8655	0,76	14,15	NORM	0,8477	0,5011	0,5193
15	56	1,66	20,32	24	19	31	8	8	49	131,2	-0,0397	1,6	43,07	NORM	0,0887	-0,178	-0,3564
12	44,3	1,59	17,52	24	19	34	8	8	47	122,26	-0,2343	1,39	34,27	NORM	0,3632	0,6992	0,5784
18	83	1,95	21,83	25	21	31	10	10	54	206,74	-0,4978	2,11	68,4	NORM	-0,204	-0,5833	-0,6265
15	91,4	1,85	26,71	27	28	37	9	9	50	158,21	1,9159	2,18	64,58	OVER	-0,6579	-2,2909	-1,6162
13	62,8	1,76	20,27	26	20	32	9	8	52	156,93	0,5819	1,75	47,21	NORM	0,0969	0,0263	0,2218
8	35,7	1,42	17,7	20	17	28	7	7	46	99,33	0,8473	1,18	25,43	NORM	0,8008	0,6946	0,8782
14	65	1,78	20,52	31	29	37	10	10	50	181,98	0,3676	1,79	49,71	NORM	0,6771	0,7012	0,8575
17	71,5	1,8	22,07	34	22	25	10	10	48	170,19	-0,0119	1,89	56,19	NORM	0,1496	-0,3717	-0,3061
16	83,7	1,87	23,94	29	23	39	10	10	50	181,98	0,9634	2,09	63,68	NORM	-0,1371	-1,1582	-0,7882
12	46,9	1,59	18,55	24	19	30	9	9	49	152,95	0,2194	1,43	35,45	NORM	1,5289	1,7851	1,7327
9	32,1	1,34	17,88	25	18	28	6	6	43	72,87	0,6648	1,09	23,16	NORM	-0,1219	-0,5425	-0,4293
16	57,9	1,78	18,27	22	21	33	9	9	47	142,71	-1,4764	1,68	46,53	NORM	-0,5629	-0,1341	-0,2832
15	60,9	1,79	19,01	31	28	33	8	9	48	137,08	-0,6439	1,73	48,44	NORM	-0,8504	-0,6792	-0,7466
9	33,8	1,4	17,24	30	23	32	9	9	39	105,33	0,3884	1,14	24,95	NORM	1,278	1,2393	1,2805
14	62,5	1,84	18,46	32	29	33	9	9	45	132,82	-0,5197	1,77	49,83	NORM	-1,4225	-1,1169	-1,0811
14	49,8	1,67	17,86	27	23	33	8	8	43	105,33	-0,827	1,51	39,3	NORM	-1,1271	-0,9	-1,1463
14	63,7	1,75	20,8	25	22	33	8	9	43	114,16	0,4744	1,76	48,24	NORM	-1,4133	-1,8515	-1,794
13	57	1,7	19,72	22	19	31	8	8	49	131,2	0,3781	1,63	43,07	NORM	-0,2755	-0,366	-0,3572
9	32,9	1,38	17,28	22	13	25	7	6	39	68,23	0,4025	1,12	24,25	NORM	-0,8384	-1,1013	-1,0295
7	24,4	1,24	15,87	18	13	23	7	7	36	65,78	0,0692	0,91	18,23	NORM	0,2235	-0,0766	-0,0073
9	29,4	1,37	15,66	24	26	28	7	8	37	75,44	-0,4454	1,05	22,66	NORM	-0,2053	-0,0973	-0,1337
13	57	1,65	20,94	26	24	34	9,5	9,5	47	153,42	0,8101	1,62	41,62	NORM	0,993	0,7066	0,8148
13	45	1,67	16,14	20	15	30	8	8	44	109,44	-1,3798	1,43	35,73	NORM	-0,9322	-0,1916	-0,3337
12	37,8	1,56	15,53	18	16	26	7	7	42	85,07	-1,3488	1,27	29,87	NORM	-1,2582	-0,6886	-0,8066
9	46,2	1,4	23,57	23	17	33	8	8,5	40	97,41	2,2772	1,35	27,05	OVER	0,8751	-0,4077	0,4871
16	63,3	1,79	19,76	34	24	39	10	10	57	226,35	-0,6717	1,77	50,47	NORM	1,7352	2,3374	2,2035
10	32	1,45	15,22	24	21	30	10	10	50	181,98	-0,9504	1,13	25,07	NORM	3,6034	4,0502	4,058
12	38,8	1,6	15,16	20	16	25	7	7	46	99,33	-1,6044	1,3	30,64	NORM	-0,8063	0,0318	-0,0311
11	40,5	1,43	19,81	27	20	31	8	8	40	93,46	0,9118	1,27	28,68	NORM	0,3947	-0,158	-0,0396
13	54	1,75	17,63	30	22	36	8	9	48	137,08	-0,54	1,61	42,66	NORM	-0,5009	0,072	-0,0315
18	65	1,7	22,49	31	28	34	9	10	50	169,92	-0,2052	1,75	50,69	NORM	1,062	0,4697	0,3102
14	66,5	1,63	25,03	23	20	34	8	8	47	122,26	1,7288	1,75	45,01	OVER	-0,0021	-1,4321	-1,0351
14	53,8	1,72	18,19	27	20	28	9	8	48	137,08	-0,6566	1,59	42,48	NORM	-0,2325	0,1595	-0,0068
8	28,5	1,42	14,13	20	17	27	7	6	44	83,81	-1,2879	1,05	22,1	NORM	-0,0917	0,5052	0,5547
13	55,3	1,67	19,83	19	28	36	9	9	51	163,55	0,4182	1,6	41,56	NORM	1,1416	1,2249	1,2254
14	57,5	1,68	20,37	25	17	30	8	8	52	145,22	0,3129	1,63	43,55	NORM	0,43	0,2467	0,2037
15	78,6	1,74	25,96	25	21	36	9	9	49	152,95	1,7464	1,96	54,66	OVER	0,1469	-1,4	-0,7632
18	71,7	1,9	19,86	24	19	32	8	9	51	151,84	-1,529	1,93	59,19	NORM	-1,2728	-1,2836	-1,2835
10	33,1	1,4	16,89	21	17	24	6	6	41	67,12	0,001	1,13	25,11	NORM	-1,1078	-1,2623	-1,2987
10	41,1	1,57	16,67	18	17	26	7	7	42	85,07	-0,1047	1,33	31,5	NORM	-1,3463	-1,0621	-1,1032
8	33,2	1,41	16,7	24	25	30	9	9	41	114,13	0,3421	1,14	24,53	NORM	1,6022	1,7077	1,7771
14	67,5	1,74	22,29	27	22	34	10	10	50	181,98	0,9823	1,81	49,44	NORM	1,0482	0,5691	0,8897
17	78	1,79	24,34	22	30	39	10	11	54	220,59	0,8067	1,98	59	NORM	1,5972	0,724	0,9452
13	61,2	1,77	19,53	28	29	36	11	11	46	181,22	0,305	1,73	46,81	NORM	0,7479	1,0695	1,1808
16	58,9	1,71	20,14	29	19	35	8	8	49	131,2	-0,4851	1,67	46,29	NORM	-0,3657	-0,5664	-0,7638
17	63,4	1,78	20,01	25	21	30	9	9	50	158,21	-0,9632	1,76	50,88	NORM	-0,0424	-0,0297	-0,1507
10	40,6	1,51	17,81	22	14	34	8	8	45	113,63	0,412	1,3	30,08	NORM	0,7045	0,8004	0,8487
17	58,5	1,67	20,98	32	32	35	9	10	51	175,61	-0,4869	1,65	45,81	NORM	1,5145	1,3746	1,1046
13	36	1,57	14,61	18	16	24	7	6	40	71,22	-2,4599	1,24	27,83	NORM	-2,2761	-1,5639	-1,4815
16	53,4	1,67	19,15	31	27	33	9	9	46	137,72	-0,9838	1,57	42,26	NORM	0,2475	0,3414	0,0533
13	32	1,46	15,01	27	18	27	8	8	40	93,46	-2,1462	1,13	24,96	NORM	0,1281	0,6641	0,626
13	46,7	1,62	17,79	25	21	29	7	7	48	106,88	-0,4595	1,44	36,44	NORM	-0,6067	-0,3999	-0,5963
17	76	1,8	23,46	33	31	39	9	9	59	209,56	0,5118	1,95	58,47	NORM	1,2307	0,5356	0,6885
7	20,5	1,12	16,34	19	22	27	7	7	34	59,91	0,3667	0,8	15,11	NORM	0,783	0,0562	0,1032
13	42,3	1,45	20,12	25	22	30	8	8	40	93,46	0,526	1,31	31,05	NORM	0,2171	-0,3815	-0,4612
8	39,6	1,46	18,58	18	12	28	8	8	42	101,29	1,2397	1,27	27,28	OVER	0,5497	0,3369	0,6675
12	48	1,57	19,47	24	20	29	8	8	43	105,33	0,5724	1,44	35,37	NORM	-0,2315	-0,5063	-0,5043
13	52,4	1,66	19,02	23	19	31	7	7	42	85,07	0,0949	1,55	40,06	NORM	-2,1214	-2,3309	-2,5358
15	59,2	1,73	19,78	22	22	30	9	9	46	137,72	-0,277	1,68	46,29	NORM	-0,2986	-0,3542	-0,4714
8	25,1	1,26	15,81	19	18	24	6	6	40	64,34	-0,1607	0,93	19,05	NORM	-0,0747	-0,3188	-0,2937
17	52,4	1,77	16,73	30	28	32	8	8	47	122,26	-3,1316	1,59	41,51	NORM	-1,2446	-0,4972	-0,5711
10	37	1,44	17,84	26	20	31	9	9	42	118,67	0,4272	1,21	27,31	NORM	1,5437	1,5212	1,5439
12	38,2	1,54	16,11	24	22	31	9	9	40	109,69	-0,9889	1,27	30,11	NORM	0,2509	0,7809	0,6398
9	22,5	1,27	13,95	16	14	25	6	6	33	46,52	-1,666	0,88	17,53	NORM	-1,9945	-1,9991	-1,8442
14	52,1	1,76	16,82	26	24	36	9,5	9,5	47	153,42	-1,4161	1,58	41,62	NORM	-0,019	0,933	0,8144
10	40,5	1,38	21,27	27	23	32	8	8	40	93,46	1,5019	1,25	26,56	OVER	0,8356	-0,052	0,3403
14	43,2	1,5	19,2	23	19	30	8	8	47	122,26	-0,1744	1,34	33,04	NORM	1,1732	0,9911	0,7839
8	29,4	1,31	17,13	19	14	26	7	6	42	77,38	0,567	1,03	21,37	NORM	0,4646	0,1529	0,2592
13	35,7	1,44	17,22	20	14	24	6	6	41	67,12	-0,7556	1,19	27,88	NORM	-1,4649	-1,6335	-1,8485
12	36,8	1,53	15,72	20	18	28	7	8	39	82,26	-1,2273	1,24	29,05	NORM	-1,1703	-0,7188	-0,8554
7	24,7	1,28	15,08	22	20	26	7	7	36	65,78	-0,4482	0,93	18,83	NORM	-0,1344	-0,179	-0,1271
16	64,9	1,77	20,72	26	22	31	9	9	53	174,52	-0,2245	1,78	51	NORM	0,5521	0,4672	0,4421
14	44,9	1,61	17,32	22	18	27	7	7	45	95,66	-1,1203	1,41	35,46	NORM	-1,0902	-0,8478	-1,099
7	27	1,31	15,73	19	13	25	6	5	38	52,83	-0,0174	0,99	20,24	NORM	-1,6271	-1,844	-1,6893
15	100	1,81	30,52	31	30	43	10	10	54	206,74	2,6326	2,27	65,93	OVER	1,0658	-1,4537	-0,3385
11	31,3	1,35	17,17	19	16	25	7	7	41	81,68	-0,1044	1,08	23,9	NORM	0,3955	0,1804	0,072
8	26,6	1,29	15,98	23	21	28	7	7	40	78,36	-0,0574	0,97	20,08	NORM	0,7062	0,5558	0,5735
13	43,7	1,62	16,65	22	14	30	7	7	43	88,53	-1,0695	1,39	34,56	NORM	-1,5772	-1,1994	-1,4102
18	75,9	1,77	24,23	30	28	40	10	10	51	188,02	0,4569	1,94	58,33	NORM	0,94	-0,068	0,0362
16	68,9	1,64	25,62	20	28	36	10	10	48	170,19	1,4418	1,78	48,38	OVER	1,6284	0,2862	0,5902
12	45,7	1,52	19,78	20	17	28	8	8	48	126,69	0,6801	1,39	33,28	NORM	1,1803	0,9188	0,9538
9	32,5	1,36	17,57	22	17	31	8	8	41	97,34	0,5346	1,11	23,71	NORM	1,2188	1,0063	1,0684
15	52,7	1,78	16,63	29	24	32	9	9	45	132,82	-2,031	1,6	42,03	NORM	-0,9205	-0,0553	-0,1373
16	72,3	1,8	22,31	26	25	36	9	9	55	185,84	0,4178	1,9	55,68	NORM	0,602	0,0982	0,2863
8	31	1,38	16,28	17	15	26	7	7	38	71,93	0,1111	1,08	23,21	NORM	-0,5517	-0,5721	-0,513
18	95,4	1,97	24,58	35	23	27	11	11	58	264,25	0,5766	2,29	76,81	NORM	0,8648	-0,1722	-0,2444
11	39,7	1,44	19,15	22	16	30	8	8	47	122,26	0,6953	1,26	28,71	NORM	1,6958	1,4382	1,4866
13	64,1	1,73	21,42	28	19	35	10	10	48	170,19	0,9649	1,75	46,73	NORM	0,7914	0,4864	0,79
18	95,3	1,91	26,12	26	23	39	10	9	53	187,28	1,0446	2,26	73,83	OVER	-0,3445	-1,8799	-1,6666
18	72,5	1,8	22,38	28	24	35	9	9	48	147,78	-0,2541	1,9	57,58	NORM	-0,5631	-1,2662	-1,2643
13	52,9	1,72	17,88	28	22	33	9	9	49	152,95	-0,417	1,58	41,53	NORM	0,3299	0,923	0,8088
8	26,4	1,29	15,86	23	20	27	7	7	34	59,91	-0,1282	0,97	20	NORM	-0,7368	-0,9489	-0,896
14	45	1,61	17,36	22	20	28	7	7	44	92,06	-1,0984	1,41	35,53	NORM	-1,2883	-1,0824	-1,3424
12	37,1	1,52	16,06	22	16	32	7	8	39	82,26	-1,0186	1,24	29,23	NORM	-1,0818	-0,732	-0,889
10	41	1,53	17,51	21	14	28	7	7	44	92,06	0,2887	1,31	30,67	NORM	-0,5768	-0,5058	-0,4832
8	26,7	1,32	15,32	24	21	27	7	7	36	65,78	-0,4614	0,98	20,48	NORM	-0,4955	-0,4853	-0,4647
9	27,2	1,38	14,28	20	15	23	6	6	43	72,87	-1,3964	1,01	21,23	NORM	-0,4814	-0,0601	-0,0432
9	33,9	1,39	17,55	21	16	27	7	7	43	88,53	0,5234	1,14	24,77	NORM	0,4645	0,2868	0,3596
13	58,3	1,83	17,41	27	23	37	9	10	50	169,92	-0,6545	1,7	46,54	NORM	-0,1274	0,7945	0,8029
9	29,4	1,36	15,9	25	19	28	7	9	40	93,46	-0,3087	1,05	22,55	NORM	1,0101	1,0934	1,0571
7	26,8	1,26	16,88	19	17	26	7	7	39	75,11	0,6952	0,97	19,31	NORM	0,747	0,3549	0,4956
9	43,6	1,36	23,57	28	23	32	7	8	40	85,78	2,2775	1,3	25,46	OVER	0,5639	-0,8137	0,0539
18	74,1	1,84	21,89	26	27	36	9	10	53	187,28	-0,4708	1,94	59,64	NORM	0,2768	-0,1229	-0,148
12	40,4	1,61	15,59	24	17	28	8	7	40	85,78	-1,314	1,33	31,98	NORM	-1,6531	-1,0194	-1,1415
12	48,2	1,54	20,32	23	23	30	7	7	48	106,88	0,8606	1,44	34,62	NORM	0,1155	-0,3731	-0,2873
9	36	1,39	18,63	19	17	27	7	7	45	95,66	0,9609	1,18	25,29	NORM	0,8685	0,5094	0,6953
16	63	1,83	18,81	25	20	33	9	10	55	199,32	-1,1663	1,78	50,85	NORM	0,6895	1,3745	1,3105
14	61,3	1,79	19,13	25	14	38	8	8	49	131,2	-0,205	1,74	48,12	NORM	-1,0665	-0,9685	-0,9718
15	66,6	1,84	19,67	25	19	36	9	9	50	158,21	-0,3265	1,83	52,91	NORM	-0,5718	-0,4714	-0,3751
12	45,6	1,62	17,38	24	21	31	8	9	45	123,07	-0,3053	1,42	35,44	NORM	0,1237	0,5462	0,4239
12	35,9	1,58	14,38	18	18	28	6	7	46	90,49	-2,1886	1,24	27,95	NORM	-1,1123	-0,1566	-0,095
16	65,4	1,78	20,64	23	17	34	10	9	53	187,28	-0,2573	1,79	51,52	NORM	0,8266	0,8503	0,8282
6	33,2	1,485	15,06	23	15	26	7	6	43	80,56	-0,2931	1,16	25,02	NORM	-0,8817	-0,3551	-0,2208
14	50,3	1,68	17,82	22	23	28	8	8	51	140,47	-0,8455	1,52	39,74	NORM	0,2578	0,7448	0,544
15	56,2	1,64	20,9	20	16	25	8	7	47	112,51	0,1952	1,6	42,67	NORM	-0,5221	-1,0521	-1,2336
12	45,5	1,61	17,55	22	18	26	8	8	47	122,26	-0,2199	1,42	35,22	NORM	0,1806	0,5377	0,4205
15	65,9	1,72	22,28	32	26	33	9	9	49	152,95	0,7021	1,78	49,18	NORM	0,3299	-0,3142	-0,1663
11	33,8	1,43	16,53	21	14	28	7	7	42	85,07	-0,4293	1,15	26,2	NORM	-0,1015	-0,0043	-0,1314
15	67,5	1,77	21,55	24	19	31	10	9	48	158,82	0,4437	1,82	51,49	NORM	0,0675	-0,3568	-0,1946
16	78,2	1,85	22,85	33	29	39	12,5	11,5	52	248,84	0,608	2	60,28	NORM	1,6766	1,3723	1,5633
13	64,8	1,77	20,68	28	27	33	8	8	43	105,33	0,7251	1,78	48,33	NORM	-1,9706	-2,3926	-2,2586
14	60,3	1,75	19,69	24	22	37	10	10	54	206,74	0,0375	1,7	46,66	NORM	1,6279	2,0949	2,0598
6	17,5	1,27	10,85	16	13	26	7	6	37	62,46	-3,0758	0,77	11,18	NORM	-0,3262	0,4283	1,0118
11	55,3	1,66	20,07	32	27	32	8	9	46	127,66	0,9922	1,59	39,49	NORM	-0,0528	-0,2755	-0,0064
15	64,1	1,85	18,73	27	20	31	8	7	48	116,63	-0,7846	1,8	51,51	NORM	-2,1127	-1,976	-1,9837
7	26,2	1,35	14,38	17	14	27	6	6	40	64,34	-0,9263	0,98	20,15	NORM	-0,889	-0,6078	-0,5208
16	77,3	1,88	21,87	33	29	39	10	10	56	219,72	0,2509	2	60,88	NORM	0,735	0,5002	0,6703
11	48,7	1,41	24,5	21	18	29	7	7	39	75,11	1,9863	1,39	29,84	OVER	-0,5877	-2,185	-1,5452
9	29,2	1,38	15,33	21	16	27	7	7	38	71,93	-0,6515	1,05	22,64	NORM	-0,5517	-0,366	-0,399
8	25	1,27	15,5	18	16	24	7	7	41	81,68	-0,3501	0,93	19,11	NORM	1,0936	0,9702	0,9698
10	40,6	1,51	17,81	21	20	29	7	7	46	99,33	0,412	1,3	30,08	NORM	0,0014	0,0207	0,0681
13	58,7	1,56	24,12	22	21	35	9	9	48	147,78	1,6976	1,61	39,14	OVER	1,6212	0,5389	0,9501
16	66,3	1,83	19,8	26	24	34	8	8	50	135,8	-0,6512	1,83	53,13	NORM	-1,234	-1,2969	-1,2874
15	66,8	1,79	20,85	29	30	33	9	9	46	137,72	0,1765	1,82	51,75	NORM	-0,8271	-1,17	-1,068
15	65,4	1,74	21,6	24	27	33	10	10	53	200,4	0,4642	1,78	49,6	NORM	1,5564	1,4096	1,4949
10	29,9	1,4	15,26	18	18	23	6	6	42	69,97	-0,927	1,07	23,41	NORM	-0,8815	-0,6453	-0,7127
13	50,6	1,63	19,04	23	22	35	8	8	49	131,2	0,107	1,51	38,57	NORM	0,364	0,4118	0,3057
9	26,7	1,34	14,87	20	18	27	7	7	38	71,93	-0,9618	0,99	20,82	NORM	-0,1918	-0,0083	-0,0337
16	69,3	1,8	21,39	21	18	34	8	8	48	126,69	0,0602	1,86	54,17	NORM	-1,3217	-1,8404	-1,7718
14	63,2	1,7	21,87	24	22	28	9	9	48	147,78	0,8458	1,73	46,45	NORM	0,3362	-0,2274	-0,0586
13	49,9	1,6	19,49	29	24	34	9	9	45	132,82	0,2883	1,49	37,56	NORM	0,703	0,6213	0,5402
14	90,6	1,82	27,35	35	30	39	10	10	55	213,18	2,2266	2,15	61,21	OVER	1,1341	-0,6574	0,4373
16	68,1	1,85	19,9	26	20	39	10	10	58	233,09	-0,6023	1,86	54,69	NORM	1,3262	1,907	1,8789
10	40,2	1,43	19,66	20	16	29	8	7	40	85,78	1,0686	1,27	27,93	OVER	-0,0578	-0,6295	-0,4014
7	24	1,23	15,86	21	17	25	6	6	35	51,31	0,0659	0,9	17,94	NORM	-1,0562	-1,4919	-1,351
10	32,5	1,43	15,89	26	19	28	7	8	38	78,81	-0,5293	1,13	25,23	NORM	-0,5087	-0,3022	-0,3856
13	66,9	1,85	19,55	33	30	39	9	10	55	199,32	0,3099	1,84	51,72	NORM	0,506	0,9339	1,2066
8	21,7	1,24	14,11	17	16	27	6	6	37	56,34	-1,304	0,86	16,85	NORM	-0,6215	-0,6368	-0,5808
5	22,2	1,18	15,94	17	16	27	5	6	37	50,47	0,6252	0,85	16,09	NORM	-0,6871	-1,2664	-1,0448
7	30,2	1,31	17,6	22	17	30	8	8	37	82,32	1,1179	1,05	21,11	OVER	0,7883	0,4116	0,6428
12	35,5	1,53	15,17	21	18	26	8	8	42	101,29	-1,5982	1,22	27,99	NORM	-0,0753	0,6249	0,5455
15	49	1,63	18,44	29	29	33	9	9	50	158,21	-0,935	1,48	38,6	NORM	1,3386	1,7109	1,4532
15	61,2	1,72	20,69	24	19	32	9	9	49	152,95	0,1116	1,71	47,09	NORM	0,3299	0,1173	0,0767
13	44	1,67	15,78	19	16	25	8	7	43	96,78	-1,61	1,41	34,89	NORM	-1,5556	-0,8101	-0,9307
13	41,5	1,62	15,81	29	28	32	9	9	47	142,71	-1,5861	1,35	32,84	NORM	0,893	1,8252	1,7267
11	41,5	1,5	18,44	31	24	33	10	10	40	127,06	0,4397	1,31	30,73	NORM	1,3725	1,3761	1,3847
9	29,8	1,36	16,11	20	20	29	7	8	44	100,6	-0,1858	1,06	22,73	NORM	1,3873	1,4387	1,4121
16	78,6	1,85	22,97	24	20	32	9	9	49	152,95	0,6482	2,01	60,48	NORM	-0,8236	-1,6557	-1,3783
18	72,7	1,84	21,47	25	17	35	11	10	52	207,28	-0,6645	1,92	58,77	NORM	0,8009	0,6595	0,5804
12	48,1	1,71	16,45	20	20	34	9	9	44	128,02	-0,7905	1,5	38,11	NORM	-0,4909	0,3394	0,2281
8	23,1	1,31	13,46	19	15	26	7	7	36	65,78	-1,8235	0,91	17,75	NORM	-0,405	-0,0365	0,087
12	59,1	1,59	23,38	24	26	34	8	9	44	118,58	1,6719	1,62	39,21	OVER	0,2041	-0,8902	-0,4131
16	64,4	1,72	21,77	25	19	32	8	8	48	126,69	0,2113	1,75	49,41	NORM	-0,6329	-1,2745	-1,3136
17	68	1,8	20,99	23	19	30	9	10	51	175,61	-0,4815	1,84	54,2	NORM	0,31	0,1375	0,1126
8	30	1,35	16,46	19	16	28	6	6	42	69,97	0,2128	1,06	22,33	NORM	-0,4312	-0,5641	-0,4927
9	43,7	1,35	23,98	22	18	28	7	7	43	88,53	2,3527	1,29	25,15	OVER	0,8166	-0,6146	0,2894
12	35,2	1,5	15,64	21	12	29	6	5	40	57,72	-1,276	1,2	27,77	NORM	-2,8071	-2,6267	-2,7496
9	30,3	1,37	16,14	20	15	24	6	6	42	69,97	-0,168	1,07	23,1	NORM	-0,6115	-0,6359	-0,6495
17	80,8	1,82	24,39	30	24	34	9	10	54	193,25	0,8223	2,03	61,49	NORM	0,621	-0,4556	-0,1884
12	43,9	1,5	19,51	28	18	32	8	9	44	118,58	0,5859	1,35	32,18	NORM	1,0147	0,745	0,7468
14	46,4	1,61	17,9	21	20	29	9	8	47	132,32	-0,8038	1,43	36,45	NORM	0,5917	0,9197	0,6957
10	36,4	1,46	17,08	29	23	32	9	9	41	114,13	0,091	1,21	27,5	NORM	1,1695	1,3273	1,298
12	44	1,41	22,13	23	18	30	8	7	42	93,04	1,377	1,32	29,73	OVER	0,5479	-0,4883	-0,2534
7	27,2	1,32	15,61	19	16	26	7	8	40	85,78	-0,0965	0,99	20,47	NORM	0,9142	0,9251	0,9791
10	33	1,48	15,07	22	17	25	7	7	41	81,68	-1,0552	1,15	25,89	NORM	-0,7638	-0,2434	-0,3066
13	62	1,62	23,62	22	17	35	8	7	47	112,51	1,5784	1,68	42,18	OVER	-0,3412	-1,5059	-1,1673
10	31,2	1,42	15,47	21	16	26	6	7	45	87,12	-0,7854	1,1	24,37	NORM	0,1134	0,4272	0,3424
8	23,9	1,32	13,72	17	15	24	7	7	37	68,82	-1,6134	0,93	18,46	NORM	-0,2502	0,1034	0,1911
6	23,2	1,22	15,59	17	15	29	7	8	39	82,26	0,0855	0,88	17,24	NORM	1,5497	1,253	1,3322
17	57,6	1,7	19,93	25	21	32	9	9	54	180,13	-1,0049	1,64	45,81	NORM	1,3682	1,5538	1,2683
14	75,3	1,7	26,06	25	24	37	9	10	52	181,4	1,9617	1,9	50,53	OVER	1,405	-0,0436	0,7412
16	64,5	1,71	22,06	23	18	33	9	8	46	127,66	0,3223	1,75	49,16	NORM	-0,5053	-1,2173	-1,2441
15	59,3	1,72	20,04	28	22	34	8	8	49	131,2	-0,1593	1,68	46,13	NORM	-0,4554	-0,6266	-0,7448
15	55,7	1,72	18,83	25	20	32	7	7	49	110,76	-0,734	1,62	44,05	NORM	-1,3085	-1,2745	-1,5052
14	62,5	1,71	21,37	27	20	32	9	9	49	152,95	0,6794	1,72	46,5	NORM	0,4218	0,0207	0,1475
17	76,6	1,78	24,18	29	29	34	10	10	50	181,98	0,7531	1,95	57,99	NORM	0,6771	-0,3561	-0,1185
11	52	1,66	18,87	24	25	33	9	10	45	142,89	0,5984	1,54	38,44	NORM	0,5305	0,7262	0,8497
9	34,5	1,39	17,86	27	24	32	8	8,5	43	109,71	0,6561	1,15	24,93	NORM	1,5718	1,4105	1,502
6	19,7	1,14	15,16	18	17	27	7	7	41	81,68	-0,22	0,79	14,84	NORM	2,1552	1,6394	1,6862
8	18,8	1,14	14,47	17	13	22	5	5	35	40,74	-1,0431	0,77	14,63	NORM	-1,5554	-2,1179	-1,9923
13	38,7	1,55	16,11	21	18	28	7	7	44	92,06	-1,3968	1,28	30,57	NORM	-0,7555	-0,3036	-0,465
14	55,7	1,68	19,73	21	18	30	9	9	46	137,72	0,0564	1,61	42,73	NORM	0,1557	0,0956	-0,0129
12	39,8	1,5	17,69	19	13	26	8	7	40	85,78	-0,1563	1,28	30,55	NORM	-0,6822	-0,7341	-0,8822
13	63,9	1,7	22,11	20	21	28	9	9	46	137,72	1,1737	1,74	45,62	OVER	-0,0271	-0,7081	-0,3899
15	67,3	1,8	20,77	27	20	33	10	10	49	176,04	0,1458	1,83	52,28	NORM	0,3224	0,2181	0,3479
11	33,1	1,37	17,64	18	15	28	8	7	40	85,78	0,1066	1,12	24,98	NORM	0,4756	0,2291	0,1434
8	23,5	1,26	14,8	18	17	24	6	5	37	50,47	-0,8067	0,9	18,19	NORM	-1,4283	-1,5866	-1,5044
8	31,8	1,36	17,19	20	14	26	6	6	39	61,61	0,5977	1,09	23,07	NORM	-1,2185	-1,5568	-1,3871
15	69,2	1,78	21,84	27	18	34	10	10	51	188,02	0,5507	1,85	52,58	NORM	0,8472	0,5135	0,7283
13	74,7	1,81	22,8	29	20	39	11	12	47	199,6	1,3665	1,94	53,47	OVER	0,8814	0,3077	1,0042
15	83,3	1,845	24,47	27	22	38	10	10	54	206,74	1,3695	2,07	61,07	OVER	0,7411	-0,325	0,2681
15	42,8	1,65	15,72	18	18	28	7	7	42	85,07	-2,6998	1,38	33,29	NORM	-2,0375	-1,4002	-1,4271
8	26,2	1,27	16,24	16	17	26	6	6	40	64,34	0,0918	0,96	19,63	NORM	-0,1646	-0,4663	-0,414
9	33,6	1,36	18,17	18	20	28	8	8	43	105,33	0,7822	1,13	24	NORM	1,6202	1,3258	1,4397
11	50,7	1,59	20,05	25	19	34	8	8	50	135,8	0,9881	1,49	35,99	NORM	0,9096	0,7003	0,9274
8	24	1,3	14,2	18	16	24	6	5	35	45,91	-1,2375	0,92	18,62	NORM	-2,348	-2,3512	-2,1754
6	18,2	1,12	14,51	22	18	23	7	8	31	56,8	-0,6759	0,75	13,89	NORM	0,503	0,0417	0,0545
9	32,1	1,37	17,1	19	18	29	7	7	41	81,68	0,3222	1,1	23,79	NORM	0,2178	0,0582	0,0917
13	57,2	1,76	18,47	23	20	29	9	9	48	147,78	-0,1437	1,66	44,64	NORM	-0,2093	0,1933	0,1687
9	24,7	1,29	14,84	20	14	26	7	7	38	71,93	-0,9806	0,93	19,27	NORM	0,2555	0,3011	0,2713
13	44,3	1,63	16,67	25	21	34	8	8	46	117,91	-1,0567	1,4	35,04	NORM	-0,1897	0,4029	0,231
16	77,2	1,85	22,56	27	21	34	9	8	54	167,37	0,5053	1,99	59,79	NORM	-0,3793	-1,0702	-0,8133
7	25,3	1,34	14,09	19	16	25	6	5	39	55,25	-1,1279	0,96	19,47	NORM	-1,6472	-1,3989	-1,2535
6	21,6	1,21	14,75	19	13	27	6	6	37	56,34	-0,5056	0,85	16,39	NORM	-0,3477	-0,5738	-0,4855
12	46	1,555	19,02	24	17	31	8	9	41	105,59	0,4059	1,41	34,27	NORM	-0,083	-0,2613	-0,3005
8	26,4	1,34	14,7	19	17	25	7	7	39	75,11	-0,8755	0,98	20,44	NORM	0,04	0,2664	0,2778
17	58,8	1,78	18,56	30	27	33	10	10	46	158,81	-1,8009	1,69	47,47	NORM	-0,023	0,4356	0,2642
9	44,7	1,43	21,86	26	23	33	8	9	40	101,43	1,9148	1,34	27,86	OVER	0,8218	-0,095	0,5744
10	30,8	1,34	17,15	18	16	23	6	6	33	46,52	0,1267	1,07	23,17	NORM	-2,635	-3,2105	-3,1341
13	60,4	1,73	20,18	25	18	32	9	8	48	137,08	0,5486	1,7	45,32	NORM	-0,3225	-0,4933	-0,3819
11	27,3	1,45	12,98	24	16	27	7	8	39	82,26	-3,147	1,03	20,15	NORM	-0,459	0,4883	0,8171
11	39,2	1,55	16,32	28	24	33	9	9	39	105,33	-0,5448	1,29	30,6	NORM	-0,0509	0,4261	0,3195
10	40,4	1,51	17,72	23	17	32	8	8	43	105,33	0,3755	1,3	30,01	NORM	0,3084	0,3816	0,4213
16	66,9	1,85	19,55	25	16	34	10	9	51	175,61	-0,7761	1,84	53,89	NORM	-0,1389	0,1129	0,1476
10	33,2	1,46	15,58	19	16	26	7	7	41	81,68	-0,7212	1,15	25,91	NORM	-0,5856	-0,2288	-0,3102
11	50	1,62	19,05	24	21	32	8	8	45	113,63	0,6628	1,49	36,65	NORM	-0,2898	-0,3651	-0,2604
11	32,7	1,38	17,17	21	18	25	7	7	40	78,36	-0,106	1,12	24,98	NORM	-0,0919	-0,2632	-0,3703
