# Supplementary material for: Left ventricular mass is underestimated in overweight children because of incorrect body size variable chosen for normalization
Source: PLoS One. 2019 May 29;14(5):e0217637. doi: 10.1371/journal.pone.0217637 (PMC6541472; doi:10.1371/journal.pone.0217637)
Supplement: S2 File — (CSV) [file pone.0217637.s002.csv]

	HT	nu	mu	sigma
1	1,1	-0,298768916011352	80,6859968733329	0,175645067359856
2	1,11	-0,287482380011674	81,5166163371767	0,175442442668453
3	1,12	-0,276195834768688	82,3557655950945	0,175240052487605
4	1,13	-0,264909279900253	83,2035310548171	0,17503789663889
5	1,14	-0,253622715292415	84,0600002642696	0,17483597506695
6	1,15	-0,242336141200868	84,9252620266001	0,174634287885318
7	1,16	-0,231049557908274	85,7994060701872	0,174432835218419
8	1,17	-0,219762965697289	86,6825230306644	0,174231617189162
9	1,18	-0,208476364850573	87,5747044596254	0,174030633918945
10	1,19	-0,197189755650784	88,4760428343563	0,173829885527662
11	1,2	-0,18590313838058	89,3866315662338	0,173629372133707
12	1,21	-0,174616513321722	90,306565014203	0,173429093857251
13	1,22	-0,163329880738907	91,2359385561599	0,173229050879337
14	1,23	-0,152043240881541	92,1748485957957	0,173029243435
15	1,24	-0,140756593998494	93,123392523622	0,172829671759195
16	1,25	-0,129469940338638	94,0816687032129	0,17263033608486
17	1,26	-0,118183280150825	95,0497765087286	0,172431236642882
18	1,27	-0,106896613683939	96,0278163156667	0,172232373662113
19	1,28	-0,0956099411868434	97,0158895195903	0,17203374736939
20	1,29	-0,0843232629068879	98,0140985404989	0,171835357977545
21	1,3	-0,0730365790761103	99,0225468101237	0,171637205576701
22	1,31	-0,0617498899176834	100,041338790355	0,171439290185739
23	1,32	-0,0504631956546702	101,07057999887	0,171241611821626
24	1,33	-0,0391764965101346	102,110377028231	0,171044170500265
25	1,34	-0,0278897927071394	103,160837540071	0,170846966236517
26	1,35	-0,016603084468747	104,222070290969	0,170649999044187
27	1,36	-0,00531637201802421	105,29418513522	0,170453268936026
28	1,37	0,00597034442241456	106,377293023245	0,170256775910056
29	1,38	0,017257064632575	107,471505990058	0,170060519882311
30	1,39	0,0285437883934304	108,576937215983	0,169864500738658
31	1,4	0,0398305154859482	109,693700913811	0,169668718364492
32	1,41	0,0511172456911008	110,82191254698	0,169473172644729
33	1,42	0,0624039787898595	111,961688709481	0,169277863463838
34	1,43	0,0736907145631947	113,113147176383	0,169082790705836
35	1,44	0,0849774527920727	114,276406908879	0,168887954254313
36	1,45	0,0962641932606743	115,451588129401	0,168693353975203
37	1,46	0,107550935764614	116,638812470909	0,168498989672897
38	1,47	0,1188376801021	117,83820291369	0,168304861137856
39	1,48	0,130124426071332	119,049883648853	0,168110968160545
40	1,49	0,14141117347052	120,273980083432	0,167917310531415
41	1,5	0,152697922097853	121,510618971643	0,167723888040899
42	1,51	0,163984671751521	122,759928319594	0,167530700479445
43	1,52	0,175271422229661	124,022037444295	0,167337747637528
44	1,53	0,186558173358498	125,297077145567	0,167145029270037
45	1,54	0,197844925023232	126,585179897024	0,166952545057387
46	1,55	0,209131677118285	127,886479577513	0,166760294668822
47	1,56	0,220418429537813	129,201111449875	0,166568277774483
48	1,57	0,23170518217596	130,529212349085	0,166376494045119
49	1,58	0,242991934926877	131,870920126495	0,166184943151874
50	1,59	0,254278687684716	133,226374374044	0,165993624766554
51	1,6	0,265565440343737	134,595716023897	0,165802538559922
52	1,61	0,276852192803498	135,979087726495	0,165611684128943
53	1,62	0,2881389449711	137,376633986936	0,165421060965755
54	1,63	0,299425696754238	138,788500840401	0,165230668555787
55	1,64	0,310712448060516	140,214835864239	0,165040506385929
56	1,65	0,321999198797713	141,655788149293	0,164850573944369
57	1,66	0,333285948873445	143,111508405862	0,164660870720823
58	1,67	0,344572698195385	144,582148833581	0,164471396206254
59	1,68	0,355859446669716	146,067863297851	0,164282149889128
60	1,69	0,367146194171648	147,5688076148	0,164093131177061
61	1,7	0,378432940547915	149,085139589163	0,163904339403856
62	1,71	0,389719685644179	150,617018685177	0,163715773902523
63	1,72	0,401006429305882	152,164606082392	0,163527434008232
64	1,73	0,412293171378856	153,728064656121	0,163339319058268
65	1,74	0,423579911708659	155,307559018199	0,163151428392038
66	1,75	0,434866650140917	156,903255526855	0,162963761351065
67	1,76	0,446153386522532	158,51532230443	0,162776317278991
68	1,77	0,457440120713834	160,143929225047	0,16258909552165
69	1,78	0,468726852583184	161,789247946597	0,162402095427031
70	1,79	0,480013581999053	163,451451950381	0,162215316345213
71	1,8	0,491300308829917	165,130716561774	0,162028757628363
72	1,81	0,502587032944242	166,827218970439	0,161842418630727
73	1,82	0,513873754210504	168,541138250326	0,161656298708625
74	1,83	0,52516047249716	170,272655381385	0,161470397220443
75	1,84	0,536447187687616	172,021953162363	0,161284713533621
76	1,85	0,547733899756497	173,789215680559	0,16109924706026
77	1,86	0,559020608713073	175,574628709382	0,160913997230463
78	1,87	0,570307314566669	177,378379957114	0,160728963476087
79	1,88	0,581594017326608	179,200659138701	0,160544145230765
80	1,89	0,592880717002203	181,04165793351	0,160359541929842
81	1,9	0,604167413602785	182,90157000753	0,160175153010375
82	1,91	0,615454107137668	184,780591097384	0,159990977911177
83	1,92	0,626740797646961	186,678918739598	0,159807016093482
84	1,93	0,638027485285316	188,596751666847	0,159623267097127
85	1,94	0,649314170234089	190,534290441352	0,159439730481123
86	1,95	0,660600852674615	192,491737687687	0,15925640580565
87	1,96	0,671887532788237	194,469298104903	0,159073292632054
88	1,97	0,683174210756294	196,467178524874	0,158890390522857
89	1,98	0,694460886760133	198,485588004354	0,158707699041963
90	1,99	0,705747560981087	200,524737506929	0,158525217754012
91	2	0,717034233602034	202,584840241389	0,158342946257404
