# Supplementary material for: Left ventricular mass is underestimated in overweight children because of incorrect body size variable chosen for normalization
Source: PLoS One. 2019 May 29;14(5):e0217637. doi: 10.1371/journal.pone.0217637 (PMC6541472; doi:10.1371/journal.pone.0217637)
Supplement: S3 File — (CSV) [file pone.0217637.s003.csv]

	BSA	nu	mu	sigma
1	0,6	-0,86309112707042	47,6840883445472	0,186052048390241
2	0,61	-0,851804701548346	48,2634753835984	0,185841014738316
3	0,62	-0,840518276026272	48,8428624226497	0,185629981086392
4	0,63	-0,829231850504198	49,422249461701	0,185418947434468
5	0,64	-0,817945424982124	50,0016365007522	0,185207913782543
6	0,65	-0,806658999460051	50,5810235398035	0,184996880130619
7	0,66	-0,795372573937977	51,1604105788547	0,184785846478694
8	0,67	-0,784086148415903	51,739797617906	0,18457481282677
9	0,68	-0,772799722893829	52,3191846569573	0,184363779174846
10	0,69	-0,761513297371755	52,8985716960085	0,184152745522921
11	0,7	-0,750226871849682	53,4779587350598	0,183941711870997
12	0,71	-0,738940446327608	54,057345774111	0,183730678219072
13	0,72	-0,727654020805534	54,6367328131623	0,183519644567148
14	0,73	-0,71636759528346	55,2161198522136	0,183308610915224
15	0,74	-0,705081169761386	55,7955068912648	0,183097577263299
16	0,75	-0,693794744239312	56,3748939368958	0,182886543611643
17	0,76	-0,682508318686137	56,9554609112799	0,182675558075639
18	0,77	-0,671221892971558	57,5418616578945	0,182464810014727
19	0,78	-0,65993546703876	58,134386220725	0,182254308564435
20	0,79	-0,648649040836929	58,7330130274281	0,182044049997323
21	0,8	-0,637362614313468	59,3378056983328	0,181834034069722
22	0,81	-0,626076187425835	59,9488251210268	0,181624260414384
23	0,82	-0,614789760104466	60,5661362727733	0,181414728778058
24	0,83	-0,60350333226751	61,1898043462163	0,181205438896735
25	0,84	-0,592216903833118	61,8198945339998	0,180996390506407
26	0,85	-0,580930474719371	62,4564720395249	0,180787583343116
27	0,86	-0,569644044836468	63,0996033383993	0,180579017148885
28	0,87	-0,558357614091875	63,7493560918725	0,180370691667989
29	0,88	-0,547071182396561	64,4057984975793	0,180162606642285
30	0,89	-0,535784749663372	65,0689990647585	0,179954761813546
31	0,9	-0,524498315775781	65,7390271873618	0,17974715692888
32	0,91	-0,513211880505455	66,4159527093202	0,17953979175501
33	0,92	-0,501925443572835	67,0998460860893	0,179332666067658
34	0,93	-0,490639004700128	67,7907784799078	0,179125779642317
35	0,94	-0,47935256360962	68,4888217611795	0,178919132254545
36	0,95	-0,468066120023577	69,1940485424759	0,178712723679983
37	0,96	-0,456779673664267	69,9065321419165	0,178506553694351
38	0,97	-0,445493224254002	70,626346626322	0,178300622073475
39	0,98	-0,434206771482075	71,3535667435354	0,17809492857411
40	0,99	-0,422920314924426	72,0882677705354	0,177889472887517
41	1	-0,411633854132239	72,8305256829059	0,1776842546911
42	1,01	-0,400347388656739	73,5804172107872	0,177479273662826
43	1,02	-0,389060918049153	74,3380198387074	0,177274529481198
44	1,03	-0,377774441860706	75,1034118244185	0,177070021825257
45	1,04	-0,366487959642627	75,8766721911383	0,176865750374575
46	1,05	-0,355201470946234	76,6578807505399	0,176661714809476
47	1,06	-0,343914975340526	77,4471181138488	0,176457914851136
48	1,07	-0,332628472432303	78,2444657401396	0,176254350307719
49	1,08	-0,3213419618335	79,0500058863133	0,176051020998562
50	1,09	-0,310055443155905	79,8638216305516	0,175847926742899
51	1,1	-0,298768916011352	80,6859968733329	0,175645067359856
52	1,11	-0,287482380011674	81,5166163371766	0,175442442668453
53	1,12	-0,276195834768688	82,3557655950945	0,175240052487605
54	1,13	-0,264909279900253	83,203531054817	0,17503789663889
55	1,14	-0,253622715292415	84,0600002642696	0,17483597506695
56	1,15	-0,242336141200869	84,9252620266001	0,174634287885318
57	1,16	-0,231049557908274	85,7994060701872	0,174432835218419
58	1,17	-0,21976296569729	86,6825230306644	0,174231617189162
59	1,18	-0,208476364850573	87,5747044596254	0,174030633918945
60	1,19	-0,197189755650784	88,4760428343563	0,173829885527662
61	1,2	-0,18590313838058	89,3866315662338	0,173629372133707
62	1,21	-0,174616513321722	90,306565014203	0,173429093857251
63	1,22	-0,163329880738908	91,2359385561599	0,173229050879337
64	1,23	-0,152043240881541	92,1748485957957	0,173029243435
65	1,24	-0,140756593998494	93,1233925236219	0,172829671759195
66	1,25	-0,129469940338638	94,0816687032129	0,17263033608486
67	1,26	-0,118183280150825	95,0497765087286	0,172431236642882
68	1,27	-0,106896613683939	96,0278163156667	0,172232373662113
69	1,28	-0,0956099411868434	97,0158895195903	0,17203374736939
70	1,29	-0,0843232629068879	98,0140985404989	0,171835357977545
71	1,3	-0,0730365790761103	99,0225468101237	0,171637205576701
72	1,31	-0,0617498899176834	100,041338790355	0,171439290185739
73	1,32	-0,0504631956546704	101,07057999887	0,171241611821626
74	1,33	-0,0391764965101346	102,110377028231	0,171044170500265
75	1,34	-0,0278897927071396	103,160837540071	0,170846966236517
76	1,35	-0,016603084468747	104,222070290969	0,170649999044187
77	1,36	-0,00531637201802446	105,29418513522	0,170453268936026
78	1,37	0,00597034442241456	106,377293023245	0,170256775910056
79	1,38	0,0172570646325748	107,471505990058	0,170060519882311
80	1,39	0,0285437883934304	108,576937215983	0,169864500738658
81	1,4	0,0398305154859479	109,693700913811	0,169668718364492
82	1,41	0,0511172456911008	110,82191254698	0,169473172644729
83	1,42	0,0624039787898592	111,961688709481	0,169277863463838
84	1,43	0,0736907145631947	113,113147176383	0,169082790705836
85	1,44	0,0849774527920724	114,276406908879	0,168887954254313
86	1,45	0,0962641932606741	115,451588129401	0,168693353975203
87	1,46	0,107550935764614	116,638812470909	0,168498989672897
88	1,47	0,1188376801021	117,83820291369	0,168304861137856
89	1,48	0,130124426071332	119,049883648853	0,168110968160545
90	1,49	0,141411173470519	120,273980083432	0,167917310531415
91	1,5	0,152697922097853	121,510618971643	0,167723888040899
92	1,51	0,16398467175152	122,759928319594	0,167530700479445
93	1,52	0,175271422229661	124,022037444295	0,167337747637528
94	1,53	0,186558173358498	125,297077145567	0,167145029270037
95	1,54	0,197844925023232	126,585179897024	0,166952545057387
96	1,55	0,209131677118285	127,886479577513	0,166760294668822
97	1,56	0,220418429537813	129,201111449875	0,166568277774483
98	1,57	0,23170518217596	130,529212349084	0,166376494045119
99	1,58	0,242991934926877	131,870920126495	0,166184943151874
100	1,59	0,254278687684716	133,226374374044	0,165993624766554
101	1,6	0,265565440343737	134,595716023897	0,165802538559922
102	1,61	0,276852192803498	135,979087726495	0,165611684128943
103	1,62	0,2881389449711	137,376633986936	0,165421060965755
104	1,63	0,299425696754238	138,788500840401	0,165230668555787
105	1,64	0,310712448060516	140,214835864239	0,165040506385929
106	1,65	0,321999198797713	141,655788149293	0,164850573944369
107	1,66	0,333285948873445	143,111508405862	0,164660870720823
108	1,67	0,344572698195385	144,582148833581	0,164471396206254
109	1,68	0,355859446669716	146,067863297851	0,164282149889128
110	1,69	0,367146194171648	147,5688076148	0,164093131177061
111	1,7	0,378432940547915	149,085139589163	0,163904339403856
112	1,71	0,389719685644179	150,617018685177	0,163715773902523
113	1,72	0,401006429305882	152,164606082392	0,163527434008232
114	1,73	0,412293171378856	153,728064656121	0,163339319058268
115	1,74	0,423579911708659	155,307559018199	0,163151428392038
116	1,75	0,434866650140917	156,903255526855	0,162963761351065
117	1,76	0,446153386522532	158,51532230443	0,162776317278991
118	1,77	0,457440120713834	160,143929225047	0,16258909552165
119	1,78	0,468726852583184	161,789247946597	0,162402095427031
120	1,79	0,480013581999053	163,451451950381	0,162215316345213
121	1,8	0,491300308829916	165,130716561774	0,162028757628363
122	1,81	0,502587032944242	166,827218970439	0,161842418630727
123	1,82	0,513873754210504	168,541138250326	0,161656298708625
124	1,83	0,52516047249716	170,272655381385	0,161470397220443
125	1,84	0,536447187687616	172,021953162363	0,161284713533621
126	1,85	0,547733899756497	173,789215680559	0,16109924706026
127	1,86	0,559020608713073	175,574628709382	0,160913997230463
128	1,87	0,570307314566669	177,378379957114	0,160728963476087
129	1,88	0,581594017326608	179,200659138701	0,160544145230765
130	1,89	0,592880717002203	181,04165793351	0,160359541929842
131	1,9	0,604167413602785	182,90157000753	0,160175153010375
132	1,91	0,615454107137668	184,780591097384	0,159990977911177
133	1,92	0,626740797646961	186,678918739598	0,159807016093482
134	1,93	0,638027485285316	188,596751666847	0,159623267097127
135	1,94	0,649314170234089	190,534290441352	0,159439730481123
136	1,95	0,660600852674615	192,491737687687	0,15925640580565
137	1,96	0,671887532788237	194,469298104903	0,159073292632054
138	1,97	0,683174210756294	196,467178524874	0,158890390522857
139	1,98	0,694460886760133	198,485588004354	0,158707699041963
140	1,99	0,705747560981087	200,524737506929	0,158525217754012
141	2	0,717034233602034	202,584840241389	0,158342946257404
142	2,01	0,728320904809344	204,666111268025	0,158160884224843
143	2,02	0,739607574789876	206,768767804722	0,157979031340084
144	2,03	0,750894243730578	208,89302963203	0,157797387289962
145	2,04	0,762180911817974	211,039117033957	0,157615951749217
146	2,05	0,773467579244865	213,20727954586	0,157434724584651
147	2,06	0,784754246194114	215,397728960391	0,157253705377891
148	2,07	0,796040912832001	217,610608070758	0,157072893216747
149	2,08	0,807327579304967	219,846139691392	0,156892287764068
150	2,09	0,818614245643785	222,10501367209	0,156711892039053
151	2,1	0,829900911856005	224,387433333869	0,156531705607834
152	2,11	0,84118757798378	226,692397976507	0,156351719463377
153	2,12	0,852474244070047	229,018924613333	0,156171924716399
154	2,13	0,863760910130945	231,367373023881	0,155992321961711
155	2,14	0,875047576168189	233,738825911848	0,155812916900211
156	2,15	0,886334242183352	236,134372963838	0,15563371528212
157	2,16	0,897620908178008	238,555103866455	0,155454722857657
158	2,17	0,908907574153731	241,002108306302	0,155275945377041
159	2,18	0,920194240112097	243,476475969983	0,155097388590491
160	2,19	0,931480906054678	245,979296544103	0,154919058248228
161	2,2	0,942767571983049	248,511659715265	0,154740960100471
162	2,21	0,954054237898783	251,074655170072	0,154563099897439
163	2,22	0,965340903803456	253,669372172608	0,154385483386317
164	2,23	0,976627569698613	256,295662954964	0,154208107428184
165	2,24	0,987914235585707	258,949425061225	0,154030940475987
166	2,25	0,999200901466173	261,625767424865	0,153853945317761
167	2,26	1,01048756734145	264,319798979357	0,153677084741542
168	2,27	1,02177423321297	267,026628658175	0,153500321535364
169	2,28	1,03306089908217	269,741365394793	0,153323618487264
170	2,29	1,04434756495047	272,45916405282	0,153146938734718
171	2,3	1,05563423081871	275,177153842163	0,152970260436329
172	2,31	1,06692089668695	277,895143631507	0,152793582137939
173	2,32	1,0782075625552	280,61313342085	0,152616903839549
174	2,33	1,08949422842344	283,331123210194	0,15244022554116
175	2,34	1,10078089429168	286,049112999537	0,15226354724277
176	2,35	1,11206756015993	288,767102788881	0,152086868944381
177	2,36	1,12335422602817	291,485092578224	0,151910190645991
178	2,37	1,13464089189641	294,203082367567	0,151733512347601
179	2,38	1,14592755776466	296,921072156911	0,151556834049212
180	2,39	1,1572142236329	299,639061946254	0,151380155750822
181	2,4	1,16850088950115	302,357051735598	0,151203477452432
