# Supplementary material for: Left ventricular mass is underestimated in overweight children because of incorrect body size variable chosen for normalization
Source: PLoS One. 2019 May 29;14(5):e0217637. doi: 10.1371/journal.pone.0217637 (PMC6541472; doi:10.1371/journal.pone.0217637)
Supplement: S4 File — (CSV) [file pone.0217637.s004.csv]

	LBM	nu	mu	sigma
1	10	-0,49822895299436	48,7022632785449	0,193388743515723
2	11	-0,478683871983751	50,5977080772978	0,192244935116103
3	12	-0,459138790937311	52,4968768235303	0,191101455850657
4	13	-0,439593709571165	54,4292732171035	0,18996091334904
5	14	-0,42004862749655	56,4352672113957	0,188826875175717
6	15	-0,400503544315286	58,5302907079512	0,187700436513795
7	16	-0,38095845943572	60,7068461624823	0,186580502357606
8	17	-0,361413372182147	62,9679799966337	0,185467055887097
9	18	-0,341868281733334	65,3161246049353	0,184359937661724
10	19	-0,322323186132427	67,7488791299372	0,183257966137554
11	20	-0,302778082887421	70,2607515399329	0,182159507156216
12	21	-0,283232969477376	72,8450514676894	0,181062922475868
13	22	-0,263687842556205	75,4926528771583	0,179965338925562
14	23	-0,244142697801327	78,1914708350852	0,17886245490399
15	24	-0,22459753083448	80,927547343483	0,177749992057235
16	25	-0,2050523387712	83,6891321764296	0,176625804001414
17	26	-0,185507123318882	86,4760512868202	0,175493975906542
18	27	-0,165961887064333	89,2909820437306	0,174359670189929
19	28	-0,146416632761167	92,1373224543562	0,173228323328044
20	29	-0,126871364657456	95,0199488191961	0,172108815083701
21	30	-0,107326087789252	97,9449714533729	0,171011672911383
22	31	-0,0877808071834349	100,919281147315	0,169947144829031
23	32	-0,0682355272120953	103,946416788301	0,168924086845526
24	33	-0,0486902513837556	107,024578524792	0,167949656729187
25	34	-0,0291449831487599	110,151365440971	0,167030769249623
26	35	-0,00959972587471704	113,322329302125	0,166173928703192
27	36	0,00994551734090356	116,526571260935	0,165384606180741
28	37	0,029490743463636	119,75060128396	0,164668008275244
29	38	0,0490359495138673	122,980001550312	0,164029131667093
30	39	0,0685811330772824	126,203022498105	0,163470994841137
31	40	0,0881262920744354	129,409437510823	0,162995502526736
32	41	0,107671424442371	132,588482642702	0,162604610276006
33	42	0,127216528822981	135,731678089672	0,162298926344874
34	43	0,146761604878404	138,834502409968	0,162077084556462
35	44	0,166306652359184	141,892918631187	0,161937673776614
36	45	0,185851671018082	144,904909521282	0,161878732057717
37	46	0,205396660622577	147,876262032701	0,161895741992234
38	47	0,224941620943774	150,815551528359	0,161983635138166
39	48	0,244486551794553	153,73272502435	0,162137383226138
40	49	0,264031453487517	156,642713544954	0,162351468343958
41	50	0,283576326664563	159,564423540859	0,162620047995937
42	51	0,303121171974176	162,518317061976	0,162937294083071
43	52	0,322665990120992	165,524721359534	0,163297512384705
44	53	0,342210781901866	168,602612986234	0,163695213592596
45	54	0,361755548122231	171,772061342791	0,164124901477552
46	55	0,381300289695774	175,052390679955	0,164580973610601
47	56	0,400845008017775	178,454426801111	0,165057478500174
48	57	0,420389704617405	181,986910007975	0,165548319539378
49	58	0,439934381085438	185,658501235186	0,166047425191497
50	59	0,459479039874491	189,469439519543	0,166549976300715
51	60	0,479023684070493	193,413073143914	0,167052071723247
52	61	0,498568316771243	197,481840606103	0,1675497972163
53	62	0,518112940788103	201,668715752087	0,168040326632219
54	63	0,537657558405777	205,968461595693	0,168522891113636
55	64	0,557202171887961	210,375670928354	0,168996921165076
56	65	0,576746783262274	214,887604870399	0,169462088663694
57	66	0,596291393065326	219,502462513793	0,169919090675834
58	67	0,615836001585988	224,218128568832	0,170368781297229
59	68	0,635380609113126	229,032487745814	0,170812014623617
60	69	0,654925215925567	233,944055574946	0,171249640474268
61	70	0,674469822149456	238,960939618323	0,171682443642037
62	71	0,694014427792137	244,098710496059	0,172111158326122
63	72	0,713559032864408	249,370417100042	0,172536506656974
64	73	0,733103637437417	254,764176838346	0,172959112298971
65	74	0,752648241614741	260,254710177515	0,173379546005706
66	75	0,772192845500268	265,816609020071	0,173798378023015
67	76	0,791737449197884	271,424465268536	0,174216178596732
68	77	0,811282052811359	277,052900438853	0,174633517308065
69	78	0,830826656415673	282,683575857116	0,175050805740464
70	79	0,850371260019988	288,314251275378	0,175468094172862
71	80	0,869915863624302	293,944926693641	0,175885382605261
